# Supplementary material for: Data regarding covariates significantly associated with sarcopenia and varying albumin statuses in patients with renal cell carcinoma
Source: Data Brief. 2022 Nov 4;45:108724. doi: 10.1016/j.dib.2022.108724 (PMC9679713; doi:10.1016/j.dib.2022.108724)
Supplement: Supplementary file 1 [file mmc1.zip]

Archive with 1 entries (1 files):
- __MACOSX/._Final Manuscript Data In Brief Sarc_Albumin.docx
